# Supplementary material for: SERS and Indicator Paper Sensing of Hydrogen Peroxide Using Au@Ag Nanorods
Source: Sensors (Basel). 2022 Apr 21;22(9):3202. doi: 10.3390/s22093202 (PMC9101113; doi:10.3390/s22093202)
Supplement: Supplementary file 1 [file sensors-22-03202-s001.zip]

Archive with 1 entries (1 files):
- sensors-1654902-supplementary.pdf
